# Supplementary material for: Development of Biocompatible Ga2(HPO4)3 Nanoparticles as an Antimicrobial Agent with Improved Ga Resistance Development Profile against Pseudomonas aeruginosa
Source: Antibiotics (Basel). 2023 Oct 30;12(11):1578. doi: 10.3390/antibiotics12111578 (PMC10668710; doi:10.3390/antibiotics12111578)
Supplement: Supplementary file 1 [file antibiotics-12-01578-s001.zip]

Archive with 1 entries (1 files):
- antibiotics-2510225-supplementary.pdf
